# Supplementary material for: Investigation of Biological Factors Contributing to Individual Variation in Viral Titer after Oral Infection of Aedes aegypti Mosquitoes by Sindbis Virus
Source: Viruses. 2022 Jan 12;14(1):131. doi: 10.3390/v14010131 (PMC8780610; doi:10.3390/v14010131)
Supplement: Supplementary file 1 [file viruses-14-00131-s001.zip]

Archive with 1 entries (1 files):
- viruses-1537640-supplementary.pdf
